# Supplementary material for: RNA-Seq and lipidomics reveal different adipogenic processes between bovine perirenal and intramuscular adipocytes
Source: Adipocyte. 2022 Aug 8;11(1):448–62. doi: 10.1080/21623945.2022.2106051 (PMC9367662; doi:10.1080/21623945.2022.2106051)
Supplement: Supplemental Material [file KADI_A_2106051_SM8327.zip]

Archive with 10 entries (9 files):
- supplementary/
- supplementary/Figure 5.tif
- supplementary/Figure Legends.docx
- supplementary/Figure S1.tif
- supplementary/Figure S2.tif
- supplementary/Figure S3.tif
- supplementary/Table S1.xlsx
- supplementary/Table S2.xlsx
- supplementary/Table S3.xlsx
- supplementary/Table S4.xlsx
