# Supplementary material for: RNA-Seq and lipidomics reveal different adipogenic processes between bovine perirenal and intramuscular adipocytes
Source: Adipocyte. 2022 Aug 8;11(1):448–62. doi: 10.1080/21623945.2022.2106051 (PMC9367662; doi:10.1080/21623945.2022.2106051)
Supplement: Supplemental Material [file KADI_A_2106051_SM8327.zip › supplementary/Table S1.xlsx]

## Sheet: Sheet1
Table S1. Information of RNA-seq samples.
Sample	raw_reads	clean_reads	RIN
PRAMCE_3	47811908	46119184	9.3
IMAD6_3	46719100	45450062	8.8
PRAMCE_1	46724650	45718330	9.6
PRAD6_3	51999596	50796064	8.8
IMAMCE_1	53233028	52004216	9.4
PRAD6_1	47862530	46708592	8.9
IMAD6_1	47012002	45530720	8.6
PRAD6_2	47570068	46234552	8.8
PRAMCE_2	47414964	46381698	9.3
IMAMCE_2	45550986	44367040	9.5
IMAMCE_3	45897328	44929836	9.6
IMAD6_2	51227638	49773200	8.8
