# Supplementary material for: RNA-Seq and lipidomics reveal different adipogenic processes between bovine perirenal and intramuscular adipocytes
Source: Adipocyte. 2022 Aug 8;11(1):448–62. doi: 10.1080/21623945.2022.2106051 (PMC9367662; doi:10.1080/21623945.2022.2106051)
Supplement: Supplemental Material [file KADI_A_2106051_SM8327.zip › supplementary/Table S2.xlsx]

## Sheet: Sheet1
Table S2. Enrichment of PRAMCE and IMAMCE differentially expressed genes in pathways related to proliferation and differentiation of adipocytes.
Pathway	Gene Number	Upregulated genes	Downregulated genes
PI3K-Akt signaling pathway	129	LAMB1, PDGFRA, SPP1, VEGFA, FGF2, FGF7, EREG, ITGB5, IL6, CSF1, ITGA1, IL4R, ITGA2, FLT1, KITLG, HGF, SGK1, LAMA4, PDGFRB, MET, PPP2R5A, NR4A1, VEGFC, FGFR1, PPP2R5C, IFNAR1, CDKN1A, ITGAV, TNXB, PIK3R1, JAK1, PKN1, MYB, OSMR, PHLPP1, FGF10, CREB5, PPP2R3C, EPOR, TLR4, ITGA6, GNG12, JAK3, HSP90B1, BCL2L11, CREB3L2, YWHAQ, VWF, COL4A2, COL4A1, ITGA9, NGF, EGFR, MAPK1, YWHAZ, EFNA5, RXRA, LAMA3, PP…	ITGB1, COL1A1, COL1A2, COL6A1, ATF4, RPS6, DDIT4, CCND3, LAMC1, YWHAB, EIF4EBP1, CREB3L1, ITGA11, MCL1, HSP90AB1, ITGB3, CDK4, BRCA1, YWHAH, RAC1, MYC, NRAS, ITGA8, TSC1, FGFR2, MTOR, TP53, CCND2, MAGI1, ITGA3, GYS1
MAPK signaling pathway	85	VEGFD, EREG, HGF, MAPK13, FGF2, NGFR, PRKCB, CD14, TGFB3, KITLG, PDGFRA, FLT1, CACNA1B, IL1A, PLA2G4A, CACNA2D2, DUSP4, ARAF, DUSP5, RPS6KA5, PTPN5, ARRB1, HSPA1A, FOS, MET, FGF18, VEGFC, IL1R1, TEK, DUSP10, NGF, EFNA5, RPS6KA1, PRKCG, RELB, FGF7, FGF10, MAPK14, IL1RAP, VEGFA, NR4A1, MAP3K8, MAP3K5, PTPRR, CSF1, CACNB2, MAPK8IP1, PDGFRB, CACNA1G, FLT3LG, CACNA1A, TGFB1, NFKB2, FGFR1, BRAF, EGFR	MAP3K4, MRAS, FAS, PDGFA, DDIT3, RRAS2, FLNB, NFATC1, FLNA, PGF, GADD45A, GADD45B, FLNC, ANGPT4, TGFB2, IGF1, ANGPT2, JUN, FGF5, FGF1, AREG, CACNA1S, CACNA1D, CACNG4, NTF3, RASGRF2, IGF2, CACNG1
mTOR signaling pathway	36	WNT4, WNT8A, WNT2, PRKCB, FZD4, FZD6, RPS6KA1, PRKCG, SGK1, FZD9, FZD7, WNT2B, PIK3R3, ULK1, LRP6, CASTOR2, BRAF	FZD8, SKP2, RRAGB, IRS1, FNIP2, SLC7A5, FZD1, RRAGD, PIK3CB, FZD2, WNT11, WNT5B, WNT5A, WNT9A, IGF1, FZD5
PPAR signaling pathway	28	LAMB1, PLIN2, ANGPTL4, FABP5, FABP4, ACSL4, SCP2, FADS2, OLR1, CPT2, GK, PPARG, ACOX1, LPL, CD36, CPT1A, NR1H3, PPARD, SORBS1, CPT1C, APOA5, PLIN1, PCK1	APOA1, SCD, ACSL5, SLC27A1, ACOX2
