# Supplementary material for: RNA-Seq and lipidomics reveal different adipogenic processes between bovine perirenal and intramuscular adipocytes
Source: Adipocyte. 2022 Aug 8;11(1):448–62. doi: 10.1080/21623945.2022.2106051 (PMC9367662; doi:10.1080/21623945.2022.2106051)
Supplement: Supplemental Material [file KADI_A_2106051_SM8327.zip › supplementary/Table S3.xlsx]

## Sheet: Sheet1
Table S3. DEGs were significantly enriched in pathways related to adipogenic differentiation and lipid metabolism.
pathway	gene_name	log2FoldChange	padj
Sphingolipid signaling pathway	S1PR1	4.57011	1.05253e-65
Sphingolipid signaling pathway	PRKCB	3.63759	3.78487e-79
Sphingolipid signaling pathway	SPTLC3	2.92096	2.43126e-07
Sphingolipid signaling pathway	PLCB1	2.75226	1.08659e-41
Sphingolipid signaling pathway	GNAI1	2.23459	0
Sphingolipid signaling pathway	PLD1	2.15091	1.25482e-47
Sphingolipid signaling pathway	S1PR5	2.01962	0.0193259
Sphingolipid signaling pathway	PRKCG	1.73939	0.000245952
Sphingolipid signaling pathway	GNAZ	1.53857	0.0384293
Sphingolipid signaling pathway	S1PR3	1.44095	1.44364e-13
Sphingolipid signaling pathway	MAPK13	1.33596	0.000757798
Sphingolipid signaling pathway	GAB2	0.845352	1.7488e-19
Sphingolipid signaling pathway	MAP3K5	0.802569	3.56428e-19
Sphingolipid signaling pathway	SGMS2	0.719421	0.000184429
Sphingolipid signaling pathway	ACER2	0.696835	0.0442401
Sphingolipid signaling pathway	CTSD	0.684735	2.61103e-140
Sphingolipid signaling pathway	ASAH1	0.644509	1.23465e-48
Sphingolipid signaling pathway	PPP2R5A	0.598419	1.79197e-23
Sphingolipid signaling pathway	TNFRSF1A	0.583033	5.54952e-45
Sphingolipid signaling pathway	PIK3R1	0.57592	4.76557e-25
Sphingolipid signaling pathway	PIK3R2	0.525445	3.09618e-20
Sphingolipid signaling pathway	SGPP1	-0.589585	2.61989e-09
Sphingolipid signaling pathway	MAPK12	-0.81045	5.33924e-10
Sphingolipid signaling pathway	MAPK11	-1.70607	8.4453e-28
Sphingolipid signaling pathway	PIK3CB	-2.32366	1.48072e-10
Sphingolipid signaling pathway	SPHK1	-2.52444	4.25055e-118
Sphingolipid signaling pathway	OPRD1	-4.20345	0.0463266
Sphingolipid signaling pathway	ADORA1	-6.78402	8.38587e-07
Fatty acid metabolism	FADS2	4.49419	5.65956e-253
Fatty acid metabolism	ELOVL3	3.92782	0.0260806
Fatty acid metabolism	CPT1C	1.60413	2.16083e-07
Fatty acid metabolism	FADS1	1.46286	2.44995e-45
Fatty acid metabolism	SCD	1.37875	6.60054e-55
Fatty acid metabolism	ACSL4	1.05551	8.89071e-138
Fatty acid metabolism	ACAT1	0.996935	1.20602e-79
Fatty acid metabolism	EHHADH	0.692898	7.70735e-05
Fatty acid metabolism	MCAT	0.659553	2.02119e-15
Fatty acid metabolism	ACOX1	0.571752	1.00805e-24
Fatty acid metabolism	ACADS	0.531995	1.394e-16
Fatty acid metabolism	ELOVL7	-0.52124	4.92419e-19
Fatty acid metabolism	HACD2	-0.537663	9.86676e-12
Fatty acid metabolism	ACSL1	-0.723933	3.44712e-20
Fatty acid metabolism	ELOVL6	-0.797247	1.59799e-14
Fatty acid metabolism	ACSL6	-0.91148	0.00504847
Fatty acid metabolism	HSD17B8	-1.00736	1.18595e-19
Fatty acid metabolism	ACSL5	-1.06942	1.25351e-40
Fatty acid metabolism	ACSF3	-1.81672	9.23262e-09
PI3K-Akt signaling pathway	JAK3	6.39426	2.56915e-16
PI3K-Akt signaling pathway	CREB3L3	4.83222	0.000124529
PI3K-Akt signaling pathway	IL6	4.70731	2.32267e-300
PI3K-Akt signaling pathway	ITGA9	4.28332	4.05688e-67
PI3K-Akt signaling pathway	MYB	4.26998	2.34404e-29
PI3K-Akt signaling pathway	FGF18	4.0841	7.0132e-35
PI3K-Akt signaling pathway	SPP1	3.681	0
PI3K-Akt signaling pathway	LAMA3	3.43034	3.47663e-25
PI3K-Akt signaling pathway	VEGFD	3.28481	3.81042e-05
PI3K-Akt signaling pathway	TLR4	3.2756	0.0103971
PI3K-Akt signaling pathway	ITGA2	3.13247	8.18817e-91
PI3K-Akt signaling pathway	ANGPT1	3.05422	0.0174338
PI3K-Akt signaling pathway	NGFR	2.86032	0.000729427
PI3K-Akt signaling pathway	EREG	2.57423	3.09731e-165
PI3K-Akt signaling pathway	HGF	2.40635	3.5723e-62
PI3K-Akt signaling pathway	PIK3AP1	2.3996	6.24012e-30
PI3K-Akt signaling pathway	KITLG	1.90826	5.98569e-87
PI3K-Akt signaling pathway	PDGFRA	1.90046	0
PI3K-Akt signaling pathway	NR4A1	1.60845	4.81114e-194
PI3K-Akt signaling pathway	SGK1	1.50926	2.61505e-76
PI3K-Akt signaling pathway	VWF	1.50498	2.50985e-21
PI3K-Akt signaling pathway	ITGA1	1.49502	0
PI3K-Akt signaling pathway	TEK	1.4688	0.00192498
PI3K-Akt signaling pathway	FGF2	1.46098	0
PI3K-Akt signaling pathway	BCL2L11	1.44147	2.43135e-10
PI3K-Akt signaling pathway	MET	1.35841	1.36883e-112
PI3K-Akt signaling pathway	ITGA6	1.33065	2.81821e-81
PI3K-Akt signaling pathway	LPAR3	1.32778	0.0209147
PI3K-Akt signaling pathway	EGFR	1.26066	2.32131e-46
PI3K-Akt signaling pathway	EPHA2	1.23756	1.08109e-99
PI3K-Akt signaling pathway	FLT1	1.21352	1.32495e-42
PI3K-Akt signaling pathway	TNXB	1.20532	1.37172e-09
PI3K-Akt signaling pathway	EPOR	1.16749	1.01138e-14
PI3K-Akt signaling pathway	OSMR	1.01822	4.79924e-44
PI3K-Akt signaling pathway	IL4R	1.00802	5.02312e-216
PI3K-Akt signaling pathway	FGFR1	0.917205	5.51599e-132
PI3K-Akt signaling pathway	FGF7	0.912345	1.0451e-146
PI3K-Akt signaling pathway	BRCA1	0.905464	6.30182e-25
PI3K-Akt signaling pathway	GYS1	0.894361	8.14103e-61
PI3K-Akt signaling pathway	BCL2L1	0.829827	1.23936e-67
PI3K-Akt signaling pathway	LPAR6	0.80891	9.2706e-05
PI3K-Akt signaling pathway	IL6R	0.793095	7.55829e-06
PI3K-Akt signaling pathway	FGF10	0.790966	3.62849e-18
PI3K-Akt signaling pathway	DDIT4	0.774739	2.58808e-188
PI3K-Akt signaling pathway	FOXO3	0.7525	1.13858e-20
PI3K-Akt signaling pathway	ITGB5	0.712848	6.20026e-75
PI3K-Akt signaling pathway	LAMB3	0.707489	0.00015291
PI3K-Akt signaling pathway	PDGFC	0.706478	4.4694e-23
PI3K-Akt signaling pathway	BDNF	0.655476	6.46666e-15
PI3K-Akt signaling pathway	IFNAR1	0.648476	2.78969e-22
PI3K-Akt signaling pathway	PPP2R5A	0.598419	1.79197e-23
PI3K-Akt signaling pathway	PIK3R1	0.57592	4.76557e-25
PI3K-Akt signaling pathway	ITGB8	0.561616	5.17077e-06
PI3K-Akt signaling pathway	THEM4	0.53788	0.0177628
PI3K-Akt signaling pathway	CDK6	0.528773	1.55344e-09
PI3K-Akt signaling pathway	PIK3R2	0.525445	3.09618e-20
PI3K-Akt signaling pathway	CCNE2	-0.513807	6.19407e-05
PI3K-Akt signaling pathway	FN1	-0.522114	6.7726e-213
PI3K-Akt signaling pathway	COL6A1	-0.523655	4.16544e-106
PI3K-Akt signaling pathway	GNB4	-0.551511	6.68214e-30
PI3K-Akt signaling pathway	GNG7	-0.555735	0.00267754
PI3K-Akt signaling pathway	GNB5	-0.614511	2.51092e-08
PI3K-Akt signaling pathway	LAMB2	-0.626745	9.67474e-96
PI3K-Akt signaling pathway	ITGB3	-0.638319	3.15473e-105
PI3K-Akt signaling pathway	COL6A2	-0.71411	1.33342e-258
PI3K-Akt signaling pathway	CREB3	-0.758715	6.72951e-39
PI3K-Akt signaling pathway	ITGA10	-0.87327	2.43823e-08
PI3K-Akt signaling pathway	COL1A2	-0.882588	0
PI3K-Akt signaling pathway	FGFR2	-0.895722	9.51658e-14
PI3K-Akt signaling pathway	COL1A1	-0.928134	0
PI3K-Akt signaling pathway	FGFR3	-0.948555	0.0151179
PI3K-Akt signaling pathway	FGF5	-1.03846	0.0335434
PI3K-Akt signaling pathway	ANGPT4	-1.13065	4.25797e-10
PI3K-Akt signaling pathway	GNG11	-1.36375	3.44252e-58
PI3K-Akt signaling pathway	THBS1	-1.47392	0
PI3K-Akt signaling pathway	FGF1	-1.52955	2.54017e-07
PI3K-Akt signaling pathway	COL6A3	-1.55347	0
PI3K-Akt signaling pathway	IGF1	-1.57352	1.79218e-09
PI3K-Akt signaling pathway	ITGB4	-1.9043	1.26553e-60
PI3K-Akt signaling pathway	ITGA11	-2.12604	8.80716e-127
PI3K-Akt signaling pathway	COL4A5	-2.17576	3.95405e-08
PI3K-Akt signaling pathway	F2R	-2.18847	7.4338e-17
PI3K-Akt signaling pathway	PIK3CB	-2.32366	1.48072e-10
PI3K-Akt signaling pathway	ITGA4	-2.3893	1.89544e-15
PI3K-Akt signaling pathway	LAMC2	-2.46941	2.45121e-60
PI3K-Akt signaling pathway	PDGFA	-2.55531	9.52581e-33
PI3K-Akt signaling pathway	LPAR1	-2.58829	1.19256e-20
PI3K-Akt signaling pathway	ANGPT2	-2.74858	7.5489e-06
PI3K-Akt signaling pathway	ITGA7	-4.24769	9.33121e-247
PI3K-Akt signaling pathway	COL6A5	-5.41636	3.3575e-21
PI3K-Akt signaling pathway	IGF2	-6.2423	0
PI3K-Akt signaling pathway	TNN	-6.56508	3.01422e-06
PI3K-Akt signaling pathway	NTF3	-6.83717	5.91623e-07
Insulin signaling pathway	FBP1	5.97584	1.8627e-07
Insulin signaling pathway	FBP2	4.1134	1.5317e-05
Insulin signaling pathway	SHC3	3.62766	0.0019985
Insulin signaling pathway	SHC4	2.71525	2.38244e-15
Insulin signaling pathway	LIPE	2.65144	8.40372e-109
Insulin signaling pathway	PPP1R3C	2.53752	1.43572e-162
Insulin signaling pathway	SOCS3	1.83339	7.93784e-43
Insulin signaling pathway	ARAF	1.57134	0
Insulin signaling pathway	SOCS1	1.39217	3.43269e-07
Insulin signaling pathway	PPP1R3D	1.13641	1.26786e-07
Insulin signaling pathway	SORBS1	1.08521	5.2757e-24
Insulin signaling pathway	SREBF1	1.0327	4.6544e-97
Insulin signaling pathway	GYS1	0.894361	8.14103e-61
Insulin signaling pathway	PPP1R3B	0.799131	3.40964e-20
Insulin signaling pathway	SH2B2	0.756429	1.36335e-06
Insulin signaling pathway	PDE3B	0.71699	0.0252495
Insulin signaling pathway	PIK3R1	0.57592	4.76557e-25
Insulin signaling pathway	PIK3R2	0.525445	3.09618e-20
Insulin signaling pathway	BRAF	0.520973	8.08656e-05
Insulin signaling pathway	SOCS2	-0.593845	2.02795e-06
Insulin signaling pathway	PHKG1	-1.64726	3.55631e-31
Insulin signaling pathway	PIK3CB	-2.32366	1.48072e-10
Insulin signaling pathway	PYGM	-2.41361	9.50555e-05
PPAR signaling pathway	ADIPOQ	4.73604	0.0102881
PPAR signaling pathway	FADS2	4.49419	5.65956e-253
PPAR signaling pathway	LPL	3.42823	1.36996e-63
PPAR signaling pathway	GK	2.65474	8.99853e-55
PPAR signaling pathway	FABP4	2.18	4.3242e-254
PPAR signaling pathway	PPARG	1.93854	7.0641e-87
PPAR signaling pathway	ANGPTL4	1.78822	9.8711e-263
PPAR signaling pathway	CPT1C	1.60413	2.16083e-07
PPAR signaling pathway	SCD	1.37875	6.60054e-55
PPAR signaling pathway	OLR1	1.33713	6.68214e-30
PPAR signaling pathway	SORBS1	1.08521	5.2757e-24
PPAR signaling pathway	ACSL4	1.05551	8.89071e-138
PPAR signaling pathway	PLIN2	0.913217	3.76919e-209
PPAR signaling pathway	NR1H3	0.801956	1.03817e-21
PPAR signaling pathway	EHHADH	0.692898	7.70735e-05
PPAR signaling pathway	ACOX1	0.571752	1.00805e-24
PPAR signaling pathway	SLC27A4	-0.509154	0.00420169
PPAR signaling pathway	ACOX2	-0.612181	0.00109327
PPAR signaling pathway	ACSL1	-0.723933	3.44712e-20
PPAR signaling pathway	ACSL6	-0.91148	0.00504847
PPAR signaling pathway	ACSL5	-1.06942	1.25351e-40
PPAR signaling pathway	MMP1	-2.1608	1.12814e-20
PPAR signaling pathway	APOA1	-3.19052	7.13732e-151
FoxO signaling pathway	IL6	4.70731	2.32267e-300
FoxO signaling pathway	S1PR1	4.57011	1.05253e-65
FoxO signaling pathway	CCNB2	2.01919	4.68193e-33
FoxO signaling pathway	CCNB1	1.81172	2.33022e-52
FoxO signaling pathway	FOXO4	1.79329	4.16168e-72
FoxO signaling pathway	BNIP3	1.65668	3.54018e-272
FoxO signaling pathway	SMAD3	1.63703	8.79106e-99
FoxO signaling pathway	CDKN2D	1.63346	1.90769e-35
FoxO signaling pathway	ARAF	1.57134	0
FoxO signaling pathway	SGK1	1.50926	2.61505e-76
FoxO signaling pathway	BCL2L11	1.44147	2.43135e-10
FoxO signaling pathway	MAPK13	1.33596	0.000757798
FoxO signaling pathway	PLK1	1.30133	9.43907e-25
FoxO signaling pathway	HOMER2	1.28029	9.50527e-05
FoxO signaling pathway	EGFR	1.26066	2.32131e-46
FoxO signaling pathway	KLF2	1.01622	5.35501e-17
FoxO signaling pathway	STAT3	0.971781	6.94576e-183
FoxO signaling pathway	CCNG2	0.955618	7.11599e-10
FoxO signaling pathway	BCL6	0.78704	4.9076e-46
FoxO signaling pathway	FOXO3	0.7525	1.13858e-20
FoxO signaling pathway	TGFBR2	0.621003	2.33196e-59
FoxO signaling pathway	CCNB3	0.604037	0.000160902
FoxO signaling pathway	PIK3R1	0.57592	4.76557e-25
FoxO signaling pathway	GABARAPL1	0.542169	4.16484e-30
FoxO signaling pathway	PLK4	0.537247	7.16382e-05
FoxO signaling pathway	PIK3R2	0.525445	3.09618e-20
FoxO signaling pathway	BRAF	0.520973	8.08656e-05
FoxO signaling pathway	TNFSF10	-0.760131	0.0366498
FoxO signaling pathway	MAPK12	-0.81045	5.33924e-10
FoxO signaling pathway	GADD45B	-0.931908	6.23757e-30
FoxO signaling pathway	PLK2	-1.06226	1.72182e-133
FoxO signaling pathway	GADD45A	-1.20586	2.26894e-172
FoxO signaling pathway	GADD45G	-1.44553	7.93022e-28
FoxO signaling pathway	IGF1	-1.57352	1.79218e-09
FoxO signaling pathway	TGFB2	-1.58177	6.63494e-84
FoxO signaling pathway	MAPK11	-1.70607	8.4453e-28
FoxO signaling pathway	PIK3CB	-2.32366	1.48072e-10
FoxO signaling pathway	AGAP2	-2.54853	2.51373e-27
mTOR signaling pathway	PRKCB	3.63759	3.78487e-79
mTOR signaling pathway	WNT4	2.82384	2.16096e-05
mTOR signaling pathway	FZD4	2.64471	3.20357e-141
mTOR signaling pathway	ATP6V1G2	2.45346	0.000802393
mTOR signaling pathway	PRKCG	1.73939	0.000245952
mTOR signaling pathway	SGK1	1.50926	2.61505e-76
mTOR signaling pathway	FZD6	1.40072	5.04302e-82
mTOR signaling pathway	LRP6	1.06547	1.48243e-50
mTOR signaling pathway	RPS6KA1	1.04148	4.70119e-09
mTOR signaling pathway	WNT10B	0.806051	0.0415826
mTOR signaling pathway	DDIT4	0.774739	2.58808e-188
mTOR signaling pathway	WNT2	0.773327	3.44951e-06
mTOR signaling pathway	ULK1	0.71038	2.59611e-36
mTOR signaling pathway	WNT2B	0.699984	1.53822e-11
mTOR signaling pathway	CAB39L	0.657886	1.6506e-15
mTOR signaling pathway	TNFRSF1A	0.583033	5.54952e-45
mTOR signaling pathway	PIK3R1	0.57592	4.76557e-25
mTOR signaling pathway	FZD7	0.547018	5.32001e-19
mTOR signaling pathway	ATP6V1A	0.53169	5.90445e-30
mTOR signaling pathway	PIK3R2	0.525445	3.09618e-20
mTOR signaling pathway	ATP6V1E1	0.524713	3.43099e-33
mTOR signaling pathway	BRAF	0.520973	8.08656e-05
mTOR signaling pathway	ULK2	-0.521518	4.87362e-11
mTOR signaling pathway	DVL2	-0.568826	1.5251e-06
mTOR signaling pathway	MIOS	-0.56976	1.16e-06
mTOR signaling pathway	FZD1	-0.588741	2.77685e-54
mTOR signaling pathway	FNIP2	-0.665553	3.65247e-11
mTOR signaling pathway	GRB10	-0.668553	1.23379e-60
mTOR signaling pathway	RRAGA	-0.685951	3.26058e-43
mTOR signaling pathway	SLC7A5	-1.33127	1.24121e-88
mTOR signaling pathway	WNT5B	-1.46667	5.79363e-95
mTOR signaling pathway	WNT5A	-1.52083	2.71616e-123
mTOR signaling pathway	IGF1	-1.57352	1.79218e-09
mTOR signaling pathway	FZD2	-1.63827	2.73847e-14
mTOR signaling pathway	FZD5	-1.67953	0.00205636
mTOR signaling pathway	RRAGD	-1.91988	2.02587e-41
mTOR signaling pathway	FZD8	-2.2021	8.63918e-95
mTOR signaling pathway	PIK3CB	-2.32366	1.48072e-10
mTOR signaling pathway	RNF152	-2.44457	0.0341602
mTOR signaling pathway	WNT9A	-2.73996	4.84125e-12
mTOR signaling pathway	WNT11	-3.32368	1.96521e-21
Fatty acid degradation	ADH6	4.24558	0.0106478
Fatty acid degradation	CPT1C	1.60413	2.16083e-07
Fatty acid degradation	ACSL4	1.05551	8.89071e-138
Fatty acid degradation	ACAT1	0.996935	1.20602e-79
Fatty acid degradation	ECI1	0.967045	2.17013e-54
Fatty acid degradation	EHHADH	0.692898	7.70735e-05
Fatty acid degradation	ACOX1	0.571752	1.00805e-24
Fatty acid degradation	ACADS	0.531995	1.394e-16
Fatty acid degradation	ACSL1	-0.723933	3.44712e-20
Fatty acid degradation	ACSL6	-0.91148	0.00504847
Fatty acid degradation	ACSL5	-1.06942	1.25351e-40
Wnt signaling pathway	MMP7	5.57016	0.000469487
Wnt signaling pathway	DKK2	4.013	0
Wnt signaling pathway	DKK1	3.95432	2.46616e-94
Wnt signaling pathway	PRKCB	3.63759	3.78487e-79
Wnt signaling pathway	WNT4	2.82384	2.16096e-05
Wnt signaling pathway	PLCB1	2.75226	1.08659e-41
Wnt signaling pathway	FZD4	2.64471	3.20357e-141
Wnt signaling pathway	PRKCG	1.73939	0.000245952
Wnt signaling pathway	FZD6	1.40072	5.04302e-82
Wnt signaling pathway	LRP6	1.06547	1.48243e-50
Wnt signaling pathway	FRAT1	1.02062	0.0142077
Wnt signaling pathway	FOSL1	0.948709	1.05709e-23
Wnt signaling pathway	WNT10B	0.806051	0.0415826
Wnt signaling pathway	WNT2	0.773327	3.44951e-06
Wnt signaling pathway	WNT2B	0.699984	1.53822e-11
Wnt signaling pathway	NFATC4	0.694525	1.8285e-29
Wnt signaling pathway	FZD7	0.547018	5.32001e-19
Wnt signaling pathway	NFATC3	-0.545596	1.15729e-11
Wnt signaling pathway	CTNNBIP1	-0.54672	0.000364783
Wnt signaling pathway	NFATC1	-0.560443	9.57825e-11
Wnt signaling pathway	PORCN	-0.561979	0.00947648
Wnt signaling pathway	DAAM1	-0.566622	1.69302e-05
Wnt signaling pathway	DVL2	-0.568826	1.5251e-06
Wnt signaling pathway	FZD1	-0.588741	2.77685e-54
Wnt signaling pathway	PPP3CB	-0.603987	7.73476e-16
Wnt signaling pathway	APC	-0.652816	1.96258e-51
Wnt signaling pathway	RSPO2	-0.715251	0.0391665
Wnt signaling pathway	LGR4	-0.734603	5.47467e-42
Wnt signaling pathway	CTNNB1	-0.821921	1.55328e-253
Wnt signaling pathway	GPC4	-0.873808	3.0597e-79
Wnt signaling pathway	RSPO3	-0.89343	1.62807e-48
Wnt signaling pathway	WISP1	-0.909893	1.63251e-15
Wnt signaling pathway	PRICKLE1	-0.951141	2.61707e-80
Wnt signaling pathway	APC2	-1.06055	1.29627e-21
Wnt signaling pathway	LEF1	-1.0661	0.0106879
Wnt signaling pathway	SFRP5	-1.1004	1.3847e-27
Wnt signaling pathway	SERPINF1	-1.27311	0
Wnt signaling pathway	WNT5B	-1.46667	5.79363e-95
Wnt signaling pathway	WNT5A	-1.52083	2.71616e-123
Wnt signaling pathway	FZD2	-1.63827	2.73847e-14
Wnt signaling pathway	FZD5	-1.67953	0.00205636
Wnt signaling pathway	JUN	-1.95736	5.45059e-210
Wnt signaling pathway	SFRP1	-1.99491	5.75106e-07
Wnt signaling pathway	FZD8	-2.2021	8.63918e-95
Wnt signaling pathway	VANGL2	-2.47482	0.0128148
Wnt signaling pathway	WNT9A	-2.73996	4.84125e-12
Wnt signaling pathway	WNT11	-3.32368	1.96521e-21
Wnt signaling pathway	NOTUM	-3.35779	6.87329e-07
Wnt signaling pathway	NFATC2	-4.81903	1.89255e-06
Wnt signaling pathway	NKD1	-4.91535	1.90079e-14
