# Supplementary material for: RNA-Seq and lipidomics reveal different adipogenic processes between bovine perirenal and intramuscular adipocytes
Source: Adipocyte. 2022 Aug 8;11(1):448–62. doi: 10.1080/21623945.2022.2106051 (PMC9367662; doi:10.1080/21623945.2022.2106051)
Supplement: Supplemental Material [file KADI_A_2106051_SM8327.zip › supplementary/Table S4.xlsx]

## Sheet: Sheet1
Table S4. Metabolites that were increased in greater numbers in PRAD6 or IMAD6
Compound name	Index	Compounds	cpd_ID	Class	Log2FC	VIP	pvalue	Type
Fatty acid	LIPID-N-0104	FFA(20:3)	C00162	FFA	-1.26812	1.23467	0.00152173	IMA up Compound
Fatty acid	LIPID-N-0092	FFA(17:1)	C00162	FFA	-0.77428	1.23316	0.00773695	IMA up Compound
Fatty acid	LIPID-N-0100	FFA(20:2)	C00162	FFA	-0.637663	1.24926	0.000433323	IMA up Compound
Fatty acid	LIPID-N-0091	FFA(16:1)	C00162	FFA	-0.628755	1.21823	0.00325124	IMA up Compound
Fatty acid	LIPID-N-0099	FFA(18:2)	C00162	FFA	-0.575829	1.20706	0.0278826	IMA up Compound
Fatty acid	LIPID-N-0095	FFA(20:1)	C00162	FFA	-0.558166	1.23131	0.00248974	IMA up Compound
Fatty acid	LIPID-N-0094	FFA(19:1)	C00162	FFA	-0.509141	1.16178	0.0448107	IMA up Compound
Fatty acid	LIPID-N-0097	FFA(24:1)	C00162	FFA	0.569298	1.23958	0.00622661	PRA up Compound
Fatty acid	LIPID-N-0098	FFA(16:2)	C00162	FFA	0.597812	1.13988	0.0149854	PRA up Compound
Fatty acid	LIPID-N-0102	FFA(24:2)	C00162	FFA	0.703315	1.21564	0.00241005	PRA up Compound
Fatty acid	LIPID-N-0088	FFA(24:0)	C00162	FFA	0.751485	1.22828	0.0041129	PRA up Compound
Fatty acid	LIPID-N-0114	FFA(24:6)	C00162	FFA	1.15403	1.25374	6.39849e-05	PRA up Compound
1,2-Diacyl-sn-glycerol	LIPID-P-0134	DG(14:0/18:1/0:0)	C00641	DG	0.669889	1.23006	0.00874736	PRA up Compound
1,2-Diacyl-sn-glycerol	LIPID-P-0197	DG(16:0/22:4/0:0)	C00641	DG	0.69406	1.17787	0.00745215	PRA up Compound
1,2-Diacyl-sn-glycerol	LIPID-P-0179	DG(16:0/20:3/0:0)	C00641	DG	0.776837	1.17082	0.00767307	PRA up Compound
1,2-Diacyl-sn-glycerol	LIPID-P-0217	DG(18:2/22:4/0:0)	C00641	DG	0.834	1.14134	0.0309236	PRA up Compound
Triacylglycerol	LIPID-P-1051	TG(16:0/16:0/22:5)	C00422	TG	0.579951	1.07655	0.03326	PRA up Compound
Triacylglycerol	LIPID-P-1123	TG(16:1/16:1/20:5)	C00422	TG	0.598698	1.14273	0.0130247	PRA up Compound
Triacylglycerol	LIPID-P-0849	TG(14:0/18:0/18:2)	C00422	TG	0.625893	1.23059	0.013821	PRA up Compound
Triacylglycerol	LIPID-P-1129	TG(14:0/20:3/20:4)	C00422	TG	0.660116	1.19962	0.0134292	PRA up Compound
Triacylglycerol	LIPID-P-1040	TG(16:1/16:1/20:3)	C00422	TG	0.665538	1.18594	0.0363514	PRA up Compound
Triacylglycerol	LIPID-P-1098	TG(16:0/16:1/22:5)	C00422	TG	0.688614	1.09591	0.0351084	PRA up Compound
Triacylglycerol	LIPID-P-1045	TG(14:0/16:0/22:5)	C00422	TG	0.723198	1.16239	0.0299806	PRA up Compound
Triacylglycerol	LIPID-P-1194	TG(16:1/20:4/20:5)	C00422	TG	0.731572	1.08462	0.0397393	PRA up Compound
Triacylglycerol	LIPID-P-0773	TG(16:0/20:0/22:0)	C00422	TG	0.732453	1.09031	0.0332741	PRA up Compound
Triacylglycerol	LIPID-P-1064	TG(16:0/18:2/22:3)	C00422	TG	0.739738	0.984619	0.0478871	PRA up Compound
Triacylglycerol	LIPID-P-1136	TG(14:0/20:4/22:3)	C00422	TG	0.744246	1.13493	0.033086	PRA up Compound
Triacylglycerol	LIPID-P-1044	TG(14:0/18:3/20:2)	C00422	TG	0.764425	1.18679	0.0245136	PRA up Compound
Triacylglycerol	LIPID-P-0813	TG(16:0/18:0/22:1)	C00422	TG	0.768459	0.990177	0.0452698	PRA up Compound
Triacylglycerol	LIPID-P-1153	TG(18:2/18:3/18:3)	C00422	TG	0.801763	1.02254	0.0411631	PRA up Compound
Triacylglycerol	LIPID-P-0996	TG(14:0/20:2/20:2)	C00422	TG	0.808906	1.18694	0.0350371	PRA up Compound
Triacylglycerol	LIPID-P-0844	TG(14:0/16:0/18:2)	C00422	TG	0.81544	1.15418	0.040941	PRA up Compound
Triacylglycerol	LIPID-P-0923	TG(14:0/20:1/20:2)	C00422	TG	0.841329	1.15231	0.01826	PRA up Compound
Triacylglycerol	LIPID-P-0999	TG(14:0/20:1/20:3)	C00422	TG	0.844185	1.18673	0.00788346	PRA up Compound
Triacylglycerol	LIPID-P-0937	TG(16:0/18:0/22:3)	C00422	TG	0.857305	1.24069	0.00134853	PRA up Compound
Triacylglycerol	LIPID-P-1167	TG(14:0/22:4/22:4)	C00422	TG	0.861294	1.09356	0.0468002	PRA up Compound
Triacylglycerol	LIPID-P-0748	TG(14:0/14:0/16:0)	C00422	TG	0.862231	1.17706	0.0405194	PRA up Compound
Triacylglycerol	LIPID-P-1177	TG(16:1/20:4/20:4)	C00422	TG	0.868934	1.13221	0.0404848	PRA up Compound
Triacylglycerol	LIPID-P-0877	TG(18:0/20:1/20:1)	C00422	TG	0.875559	0.995306	0.0444496	PRA up Compound
Triacylglycerol	LIPID-P-0802	TG(14:0/20:0/20:1)	C00422	TG	0.886343	1.15962	0.0216336	PRA up Compound
Triacylglycerol	LIPID-P-1010	TG(14:0/20:4/22:0)	C00422	TG	0.893014	1.10667	0.0145768	PRA up Compound
Triacylglycerol	LIPID-P-0930	TG(16:1/18:2/20:0)	C00422	TG	0.902215	1.16524	0.0404405	PRA up Compound
Triacylglycerol	LIPID-P-1003	TG(18:1/18:3/20:0)	C00422	TG	0.938288	1.21538	0.0328685	PRA up Compound
Triacylglycerol	LIPID-P-1058	TG(14:0/20:1/20:4)	C00422	TG	0.939311	1.17578	0.00539463	PRA up Compound
Triacylglycerol	LIPID-P-0900	TG(14:0/16:1/18:2)	C00422	TG	0.95737	1.21157	0.0147217	PRA up Compound
Triacylglycerol	LIPID-P-0976	TG(14:0/16:1/18:3)	C00422	TG	0.957717	1.11859	0.0220558	PRA up Compound
Triacylglycerol	LIPID-P-1034	TG(14:0/18:2/18:3)	C00422	TG	0.964014	1.1498	0.0125994	PRA up Compound
Triacylglycerol	LIPID-P-0814	TG(16:0/18:1/22:0)	C00422	TG	0.975461	1.11044	0.0347631	PRA up Compound
Triacylglycerol	LIPID-P-0760	TG(14:0/18:0/20:0)	C00422	TG	0.984496	1.18931	0.0133121	PRA up Compound
Triacylglycerol	LIPID-P-0985	TG(14:0/18:1/20:3)	C00422	TG	0.991016	1.23326	0.0207322	PRA up Compound
Triacylglycerol	LIPID-P-0848	TG(16:0/16:1/18:1)	C00422	TG	0.994001	1.25071	0.00257433	PRA up Compound
Triacylglycerol	LIPID-P-1109	TG(14:0/20:1/22:5)	C00422	TG	0.995055	1.14879	0.0438183	PRA up Compound
Triacylglycerol	LIPID-P-1043	TG(16:0/16:1/20:4)	C00422	TG	0.998013	1.21017	0.0178361	PRA up Compound
Triacylglycerol	LIPID-P-1057	TG(16:0/16:1/22:4)	C00422	TG	0.998165	1.10345	0.0204495	PRA up Compound
Triacylglycerol	LIPID-P-1094	TG(18:1/18:2/18:3)	C00422	TG	0.998277	1.16889	0.0179439	PRA up Compound
Triacylglycerol	LIPID-P-0903	TG(12:0/18:0/18:3)	C00422	TG	1.00612	1.13723	0.011112	PRA up Compound
Triacylglycerol	LIPID-P-1124	TG(14:0/16:1/22:6)	C00422	TG	1.00866	1.2304	0.000697013	PRA up Compound
Triacylglycerol	LIPID-P-0786	TG(14:0/14:0/20:1)	C00422	TG	1.01417	1.2077	0.00219184	PRA up Compound
Triacylglycerol	LIPID-P-0788	TG(16:0/16:0/16:1)	C00422	TG	1.02075	1.21104	0.00451982	PRA up Compound
Triacylglycerol	LIPID-P-0837	TG(14:0/14:0/18:2)	C00422	TG	1.03073	1.26121	4.25184e-05	PRA up Compound
Triacylglycerol	LIPID-P-0784	TG(14:0/16:0/16:1)	C00422	TG	1.04083	1.24338	0.0176249	PRA up Compound
Triacylglycerol	LIPID-P-1160	TG(14:0/20:4/22:4)	C00422	TG	1.05349	1.11649	0.0155903	PRA up Compound
Triacylglycerol	LIPID-P-0983	TG(16:0/16:1/18:3)	C00422	TG	1.05872	1.24441	0.00495861	PRA up Compound
Triacylglycerol	LIPID-P-0910	TG(14:0/18:0/18:3)	C00422	TG	1.0604	1.21396	0.0214448	PRA up Compound
Triacylglycerol	LIPID-P-1186	TG(18:1/18:3/22:5)	C00422	TG	1.06214	1.1268	0.0485998	PRA up Compound
Triacylglycerol	LIPID-P-1050	TG(18:1/18:2/18:2)	C00422	TG	1.06381	1.22607	0.0294418	PRA up Compound
Triacylglycerol	LIPID-P-0864	TG(14:0/20:0/20:2)	C00422	TG	1.06661	1.23167	0.0156528	PRA up Compound
Triacylglycerol	LIPID-P-0907	TG(16:0/16:1/18:2)	C00422	TG	1.0679	1.2465	0.00858966	PRA up Compound
Triacylglycerol	LIPID-P-0824	TG(18:1/20:0/20:0)	C00422	TG	1.08191	1.23464	0.000873838	PRA up Compound
Triacylglycerol	LIPID-P-1062	TG(14:0/20:3/22:2)	C00422	TG	1.10213	1.22774	0.00347984	PRA up Compound
Triacylglycerol	LIPID-P-0781	TG(12:0/14:0/18:1)	C00422	TG	1.10544	1.15399	0.0068617	PRA up Compound
Triacylglycerol	LIPID-P-0836	TG(14:0/14:1/18:1)	C00422	TG	1.11658	1.15022	0.0385656	PRA up Compound
Triacylglycerol	LIPID-P-1059	TG(18:2/18:3/20:0)	C00422	TG	1.11888	1.20511	0.00889144	PRA up Compound
Triacylglycerol	LIPID-P-1056	TG(18:0/18:2/18:3)	C00422	TG	1.12091	1.16577	0.00893642	PRA up Compound
Triacylglycerol	LIPID-P-1005	TG(16:1/20:1/20:2)	C00422	TG	1.12664	1.24495	0.0184393	PRA up Compound
Triacylglycerol	LIPID-P-1146	TG(16:0/20:4/22:3)	C00422	TG	1.12947	1.24607	0.0109285	PRA up Compound
Triacylglycerol	LIPID-P-0780	TG(12:0/16:0/16:1)	C00422	TG	1.13219	1.15986	0.00665029	PRA up Compound
Triacylglycerol	LIPID-P-0859	TG(14:0/20:1/20:1)	C00422	TG	1.14961	1.23668	0.0179144	PRA up Compound
Triacylglycerol	LIPID-P-0842	TG(16:0/16:1/16:1)	C00422	TG	1.14989	1.11799	0.0383935	PRA up Compound
Triacylglycerol	LIPID-P-0835	TG(14:1/16:0/16:1)	C00422	TG	1.15031	1.23401	0.00186957	PRA up Compound
Triacylglycerol	LIPID-P-0787	TG(14:0/16:0/18:1)	C00422	TG	1.16785	1.1655	0.0450595	PRA up Compound
Triacylglycerol	LIPID-P-1002	TG(14:0/20:0/20:4)	C00422	TG	1.1684	1.24709	0.0117776	PRA up Compound
Triacylglycerol	LIPID-P-1067	TG(18:0/18:3/20:2)	C00422	TG	1.18131	1.16026	0.0113843	PRA up Compound
Triacylglycerol	LIPID-P-1144	TG(18:1/18:3/22:3)	C00422	TG	1.18474	1.15702	0.0314867	PRA up Compound
Triacylglycerol	LIPID-P-0993	TG(18:1/18:1/18:2)	C00422	TG	1.20297	1.2407	0.000533877	PRA up Compound
Triacylglycerol	LIPID-P-1006	TG(18:2/18:2/20:0)	C00422	TG	1.20371	1.24716	0.0113977	PRA up Compound
Triacylglycerol	LIPID-P-0789	TG(16:0/16:0/18:1)	C00422	TG	1.20525	1.24257	0.00021319	PRA up Compound
Triacylglycerol	LIPID-P-0754	TG(16:0/16:0/18:0)	C00422	TG	1.20909	1.24674	0.0150901	PRA up Compound
Triacylglycerol	LIPID-P-0750	TG(14:0/16:0/16:0)	C00422	TG	1.21425	1.2476	0.00371607	PRA up Compound
Triacylglycerol	LIPID-P-0991	TG(14:0/18:0/20:4)	C00422	TG	1.21642	1.22539	0.0180536	PRA up Compound
Triacylglycerol	LIPID-P-0782	TG(14:0/14:0/18:1)	C00422	TG	1.23518	1.20193	0.00829065	PRA up Compound
Triacylglycerol	LIPID-P-1116	TG(18:0/20:3/20:3)	C00422	TG	1.23705	1.19288	0.0412704	PRA up Compound
Triacylglycerol	LIPID-P-1013	TG(14:0/20:3/22:1)	C00422	TG	1.24893	1.24163	0.00123297	PRA up Compound
Triacylglycerol	LIPID-P-0846	TG(14:0/18:1/18:1)	C00422	TG	1.24895	1.24154	0.0130667	PRA up Compound
Triacylglycerol	LIPID-P-1004	TG(14:0/20:2/22:2)	C00422	TG	1.25252	1.25172	0.00288124	PRA up Compound
Triacylglycerol	LIPID-P-0752	TG(14:0/16:0/18:0)	C00422	TG	1.25488	1.22023	0.00560792	PRA up Compound
Triacylglycerol	LIPID-P-1169	TG(18:0/20:4/20:4)	C00422	TG	1.26366	1.22579	0.00485481	PRA up Compound
Triacylglycerol	LIPID-P-0998	TG(14:0/18:0/22:4)	C00422	TG	1.26516	1.22709	0.0293669	PRA up Compound
Triacylglycerol	LIPID-P-0840	TG(14:0/16:1/18:1)	C00422	TG	1.26742	1.22896	0.0270972	PRA up Compound
Triacylglycerol	LIPID-P-0913	TG(14:0/18:1/20:2)	C00422	TG	1.28088	1.20234	0.00970539	PRA up Compound
Triacylglycerol	LIPID-P-1184	TG(18:2/18:3/22:4)	C00422	TG	1.28142	1.15687	0.00613582	PRA up Compound
Triacylglycerol	LIPID-P-0940	TG(14:0/20:0/22:3)	C00422	TG	1.28377	1.16871	0.0066891	PRA up Compound
Triacylglycerol	LIPID-P-0858	TG(16:0/16:1/22:1)	C00422	TG	1.29017	1.25609	0.000272477	PRA up Compound
Triacylglycerol	LIPID-P-0853	TG(14:0/18:1/20:1)	C00422	TG	1.2946	1.22531	0.000664434	PRA up Compound
Triacylglycerol	LIPID-P-1066	TG(14:0/20:4/22:1)	C00422	TG	1.29707	1.2062	0.00113037	PRA up Compound
Triacylglycerol	LIPID-P-0755	TG(14:0/18:0/18:0)	C00422	TG	1.29833	1.23524	0.0301881	PRA up Compound
Triacylglycerol	LIPID-P-1075	TG(18:0/20:2/20:3)	C00422	TG	1.32331	1.23803	0.0155139	PRA up Compound
Triacylglycerol	LIPID-P-1041	TG(14:0/18:1/20:4)	C00422	TG	1.32441	1.2258	0.023264	PRA up Compound
Triacylglycerol	LIPID-P-1115	TG(16:0/20:4/22:2)	C00422	TG	1.34263	1.20107	0.00213831	PRA up Compound
Triacylglycerol	LIPID-P-0792	TG(14:0/18:0/18:1)	C00422	TG	1.35907	1.24222	0.000655623	PRA up Compound
Triacylglycerol	LIPID-P-0899	TG(14:1/16:1/18:1)	C00422	TG	1.37518	1.19747	0.0271739	PRA up Compound
Triacylglycerol	LIPID-P-1113	TG(18:2/20:2/20:2)	C00422	TG	1.3808	1.16405	0.00415689	PRA up Compound
Triacylglycerol	LIPID-P-1078	TG(16:0/20:4/22:1)	C00422	TG	1.38613	1.17422	0.0385864	PRA up Compound
Triacylglycerol	LIPID-P-0795	TG(16:0/16:1/20:0)	C00422	TG	1.38614	1.23917	0.000884642	PRA up Compound
Triacylglycerol	LIPID-P-1147	TG(18:0/18:1/22:6)	C00422	TG	1.39454	1.25956	0.00246581	PRA up Compound
Triacylglycerol	LIPID-P-0981	TG(14:1/14:1/22:2)	C00422	TG	1.39871	1.20291	0.0181092	PRA up Compound
Triacylglycerol	LIPID-P-0905	TG(14:0/18:1/18:2)	C00422	TG	1.40096	1.22035	0.0208597	PRA up Compound
Triacylglycerol	LIPID-P-0912	TG(14:0/18:2/20:1)	C00422	TG	1.40461	1.09125	0.0461066	PRA up Compound
Triacylglycerol	LIPID-P-1000	TG(14:0/18:3/22:1)	C00422	TG	1.41588	1.20882	0.00424944	PRA up Compound
Triacylglycerol	LIPID-P-1038	TG(14:0/16:1/20:4)	C00422	TG	1.41764	1.23832	0.00767105	PRA up Compound
Triacylglycerol	LIPID-P-0796	TG(14:0/18:1/20:0)	C00422	TG	1.44512	1.23609	0.000729002	PRA up Compound
Triacylglycerol	LIPID-P-0868	TG(18:0/18:2/20:0)	C00422	TG	1.44724	1.19444	0.00723634	PRA up Compound
Triacylglycerol	LIPID-P-1112	TG(18:1/18:2/22:3)	C00422	TG	1.4665	1.23974	0.00280087	PRA up Compound
Triacylglycerol	LIPID-P-0806	TG(16:0/16:1/22:0)	C00422	TG	1.47512	1.22851	0.0148554	PRA up Compound
Triacylglycerol	LIPID-P-0939	TG(18:1/18:2/20:0)	C00422	TG	1.48657	1.23526	0.00203122	PRA up Compound
Triacylglycerol	LIPID-P-0856	TG(14:0/18:0/20:2)	C00422	TG	1.48775	1.2553	0.00402996	PRA up Compound
Triacylglycerol	LIPID-P-1148	TG(18:0/18:2/22:5)	C00422	TG	1.49635	1.21073	0.0430853	PRA up Compound
Triacylglycerol	LIPID-P-0862	TG(16:1/18:1/20:0)	C00422	TG	1.50644	1.26199	0.00411701	PRA up Compound
Triacylglycerol	LIPID-P-0863	TG(14:0/18:2/22:0)	C00422	TG	1.54629	1.25439	0.0142229	PRA up Compound
Triacylglycerol	LIPID-P-0798	TG(14:0/18:0/20:1)	C00422	TG	1.54993	1.24292	0.00064762	PRA up Compound
Triacylglycerol	LIPID-P-0805	TG(18:0/18:0/18:1)	C00422	TG	1.57585	1.2196	0.00160274	PRA up Compound
Triacylglycerol	LIPID-P-1011	TG(12:0/22:1/22:3)	C00422	TG	1.58623	1.21432	0.00664068	PRA up Compound
Triacylglycerol	LIPID-P-0759	TG(14:0/16:0/22:0)	C00422	TG	1.58675	1.23106	0.00174136	PRA up Compound
Triacylglycerol	LIPID-P-1012	TG(18:0/18:3/20:1)	C00422	TG	1.58897	1.22171	0.0130907	PRA up Compound
Triacylglycerol	LIPID-P-1077	TG(18:1/20:2/20:2)	C00422	TG	1.62368	1.19819	0.0260488	PRA up Compound
Triacylglycerol	LIPID-P-1076	TG(14:0/22:1/22:4)	C00422	TG	1.69723	1.26436	0.000829367	PRA up Compound
Triacylglycerol	LIPID-P-0997	TG(16:0/16:1/22:3)	C00422	TG	1.71549	1.25638	0.00564537	PRA up Compound
Triacylglycerol	LIPID-P-0766	TG(14:0/20:0/20:0)	C00422	TG	1.71712	1.14105	0.0137879	PRA up Compound
Triacylglycerol	LIPID-P-0867	TG(16:0/18:2/22:0)	C00422	TG	1.7357	1.22847	0.00044479	PRA up Compound
Triacylglycerol	LIPID-P-1065	TG(14:0/20:1/22:4)	C00422	TG	1.74051	1.25942	0.000715813	PRA up Compound
Triacylglycerol	LIPID-P-0934	TG(14:0/20:1/22:2)	C00422	TG	1.77745	1.24722	0.000136297	PRA up Compound
Triacylglycerol	LIPID-P-0942	TG(14:0/22:1/22:2)	C00422	TG	1.7797	1.22643	0.0253684	PRA up Compound
Triacylglycerol	LIPID-P-1111	TG(14:0/22:2/22:4)	C00422	TG	1.81413	1.22983	0.0108126	PRA up Compound
Triacylglycerol	LIPID-P-0854	TG(16:0/16:1/20:1)	C00422	TG	1.85458	1.18728	0.0288178	PRA up Compound
Triacylglycerol	LIPID-P-0866	TG(14:0/20:1/22:1)	C00422	TG	1.90084	1.21473	0.0188168	PRA up Compound
Triacylglycerol	LIPID-P-0920	TG(18:0/18:1/18:2)	C00422	TG	1.90407	1.23427	0.00171235	PRA up Compound
Triacylglycerol	LIPID-P-0869	TG(18:1/18:1/20:0)	C00422	TG	1.9539	1.19949	0.00359119	PRA up Compound
Triacylglycerol	LIPID-P-0936	TG(14:0/20:2/22:1)	C00422	TG	1.95802	1.2474	0.000576184	PRA up Compound
Triacylglycerol	LIPID-P-1080	TG(18:1/20:4/22:0)	C00422	TG	2.05639	1.2515	0.00925711	PRA up Compound
Triacylglycerol	LIPID-P-0861	TG(18:0/18:1/18:1)	C00422	TG	2.10736	1.2613	0.00155583	PRA up Compound
Triacylglycerol	LIPID-P-0943	TG(16:1/20:2/22:0)	C00422	TG	2.31403	1.2078	0.000535096	PRA up Compound
Triacylglycerol	LIPID-P-0951	TG(18:1/20:1/20:1)	C00422	TG	2.44116	1.23398	0.00616067	PRA up Compound
Triacylglycerol	LIPID-N-0174	PA(18:1/20:0)	C00416	PA	-0.582894	1.23925	0.00847526	IMA up Compound
Triacylglycerol	LIPID-N-0173	PA(20:1/18:0)	C00416	PA	-0.551404	1.19186	0.0209362	IMA up Compound
Triacylglycerol	LIPID-N-0164	PA(16:0/20:0)	C00416	PA	0.515484	1.20602	0.00872534	PRA up Compound
Triacylglycerol	LIPID-N-0162	PA(14:0/20:0)	C00416	PA	0.637645	1.17286	0.0268936	PRA up Compound
Triacylglycerol	LIPID-N-0161	PA(16:0/18:0)	C00416	PA	0.664422	1.25279	0.00444045	PRA up Compound
Triacylglycerol	LIPID-N-0163	PA(18:0/18:0)	C00416	PA	0.701714	1.18164	0.0145646	PRA up Compound
Triacylglycerol	LIPID-N-0639	PI(18:2/18:0)	C01194	PI	0.755866	1.242	0.00492585	PRA up Compound
Triacylglycerol	LIPID-N-0571	PG(16:0/20:2)	C00344	PG	-1.84379	1.26051	0.000549938	IMA up Compound
Triacylglycerol	LIPID-N-0623	PG(20:5/18:2)	C00344	PG	-1.31599	1.08316	0.0241982	IMA up Compound
Triacylglycerol	LIPID-N-0563	PG(18:1/16:1)	C00344	PG	-0.761131	1.23372	0.000915166	IMA up Compound
Phosphatidylcholine,Lecithin	LIPID-P-0461	PC(22:0/20:5)	C00157	PC	-1.57421	1.2636	0.00186292	IMA up Compound
Phosphatidylcholine,Lecithin	LIPID-N-0285	PC(18:2/20:2)	C00157	PC	-1.53917	1.19229	0.00803037	IMA up Compound
Phosphatidylcholine,Lecithin	LIPID-N-0342	PC(16:1/22:5)	C00157	PC	-1.39123	1.25378	9.33032e-05	IMA up Compound
Phosphatidylcholine,Lecithin	LIPID-P-0438	PC(22:5/14:0)	C00157	PC	-1.3057	1.08631	0.0151144	IMA up Compound
Phosphatidylcholine,Lecithin	LIPID-N-0233	PC(18:2/20:0)	C00157	PC	-1.16993	1.20019	0.0437465	IMA up Compound
Phosphatidylcholine,Lecithin	LIPID-P-0463	PC(12:0/22:6)	C00157	PC	-1.14505	1.24693	0.000208524	IMA up Compound
Phosphatidylcholine,Lecithin	LIPID-P-0402	PC(18:2/18:2)	C00157	PC	-0.999353	1.17874	0.00895841	IMA up Compound
Phosphatidylcholine,Lecithin	LIPID-N-0317	PC(18:2/20:3)	C00157	PC	-0.994088	1.16584	0.039703	IMA up Compound
Phosphatidylcholine,Lecithin	LIPID-N-0225	PC(16:0/20:2)	C00157	PC	-0.979743	1.24375	0.00883902	IMA up Compound
Phosphatidylcholine,Lecithin	LIPID-N-0259	PC(20:1/18:2)	C00157	PC	-0.949999	1.24028	0.00648262	IMA up Compound
Phosphatidylcholine,Lecithin	LIPID-N-0323	PC(22:4/18:1)	C00157	PC	-0.935182	1.16084	0.0126647	IMA up Compound
Phosphatidylcholine,Lecithin	LIPID-N-0198	PC(16:0/20:1)	C00157	PC	-0.903394	1.2478	0.00205187	IMA up Compound
Phosphatidylcholine,Lecithin	LIPID-N-0245	PC(16:1/18:2)	C00157	PC	-0.901846	1.23561	0.000497707	IMA up Compound
Phosphatidylcholine,Lecithin	LIPID-N-0215	PC(16:0/18:2)	C00157	PC	-0.893719	1.26	2.31704e-05	IMA up Compound
Phosphatidylcholine,Lecithin	LIPID-N-0229	PC(18:1/20:1)	C00157	PC	-0.871043	1.24608	0.00156851	IMA up Compound
Phosphatidylcholine,Lecithin	LIPID-P-0362	PC(18:2/22:0)	C00157	PC	-0.822111	1.23863	0.000391688	IMA up Compound
Phosphatidylcholine,Lecithin	LIPID-N-0204	PC(18:1/20:0)	C00157	PC	-0.776448	1.17265	0.00584949	IMA up Compound
Phosphatidylcholine,Lecithin	LIPID-N-0216	PC(16:1/18:1)	C00157	PC	-0.769885	1.24905	0.000226335	IMA up Compound
Phosphatidylcholine,Lecithin	LIPID-N-0217	PC(18:0/16:2)	C00157	PC	-0.75513	1.16394	0.03527	IMA up Compound
Phosphatidylcholine,Lecithin	LIPID-N-0294	PC(20:1/20:3)	C00157	PC	-0.754008	1.16091	0.0209341	IMA up Compound
Phosphatidylcholine,Lecithin	LIPID-P-0427	PC(20:3/22:1)	C00157	PC	-0.721282	1.05382	0.034398	IMA up Compound
Phosphatidylcholine,Lecithin	LIPID-N-0207	PC(16:0/22:1)	C00157	PC	-0.678761	1.20698	0.0220248	IMA up Compound
Phosphatidylcholine,Lecithin	LIPID-P-0500	PC(20:1/22:6)	C00157	PC	-0.667138	1.19679	0.00300785	IMA up Compound
Phosphatidylcholine,Lecithin	LIPID-N-0212	PC(16:1/16:1)	C00157	PC	-0.656663	1.26175	5.24467e-05	IMA up Compound
Phosphatidylcholine,Lecithin	LIPID-P-0377	PC(16:0/20:3)	C00157	PC	-0.638472	1.20727	0.0116775	IMA up Compound
Phosphatidylcholine,Lecithin	LIPID-N-0187	PC(14:0/18:1)	C00157	PC	-0.634567	1.23609	0.000678989	IMA up Compound
Phosphatidylcholine,Lecithin	LIPID-P-0376	PC(18:1/18:2)	C00157	PC	-0.618911	1.25487	6.94854e-05	IMA up Compound
Phosphatidylcholine,Lecithin	LIPID-N-0214	PC(14:0/18:2)	C00157	PC	-0.595542	1.17628	0.0211763	IMA up Compound
Phosphatidylcholine,Lecithin	LIPID-N-0273	PC(16:1/18:3)	C00157	PC	-0.5848	1.24163	0.000668667	IMA up Compound
Phosphatidylcholine,Lecithin	LIPID-N-0223	PC(18:1/18:1)	C00157	PC	-0.558276	1.26149	0.00151979	IMA up Compound
Phosphatidylcholine,Lecithin	LIPID-P-0371	PC(14:0/20:3)	C00157	PC	-0.554197	1.22771	0.00107445	IMA up Compound
Phosphatidylcholine,Lecithin	LIPID-N-0195	PC(16:0/18:1)	C00157	PC	-0.542786	1.25603	0.000127002	IMA up Compound
Phosphatidylcholine,Lecithin	LIPID-P-0422	PC(18:0/22:4)	C00157	PC	-0.540175	1.21335	0.00461557	IMA up Compound
Phosphatidylcholine,Lecithin	LIPID-P-0346	PC(12:0/22:2)	C00157	PC	-0.524391	1.12005	0.013766	IMA up Compound
Phosphatidylcholine,Lecithin	LIPID-P-0431	PC(14:0/20:5)	C00157	PC	-0.519559	1.19708	0.0191191	IMA up Compound
Phosphatidylcholine,Lecithin	LIPID-P-0407	PC(18:3/18:1)	C00157	PC	0.566604	1.20882	0.00434385	PRA up Compound
Phosphatidylcholine,Lecithin	LIPID-N-0301	PC(20:4/14:1)	C00157	PC	0.569943	1.07967	0.0340094	PRA up Compound
Phosphatidylcholine,Lecithin	LIPID-P-0393	PC(22:1/22:2)	C00157	PC	0.597759	1.21865	0.00406225	PRA up Compound
Phosphatidylcholine,Lecithin	LIPID-P-0419	PC(18:0/20:4)	C00157	PC	0.636667	1.12945	0.0195163	PRA up Compound
Phosphatidylcholine,Lecithin	LIPID-P-0509	PC(22:2/22:6)	C00157	PC	0.789204	1.11402	0.0169394	PRA up Compound
Phosphatidylcholine,Lecithin	LIPID-P-0462	PC(22:0/22:5)	C00157	PC	0.845809	1.25468	0.000440387	PRA up Compound
Phosphatidylethanolamine	LIPID-P-0623	PE(22:1/20:4)	C00350	PE	-2.34941	1.2531	6.91404e-05	IMA up Compound
Phosphatidylethanolamine	LIPID-P-0624	PE(22:2/22:3)	C00350	PE	-2.07944	1.26305	0.00185403	IMA up Compound
Phosphatidylethanolamine	LIPID-N-0534	PE(22:6/20:0)	C00350	PE	-1.51796	1.26435	0.00119211	IMA up Compound
Phosphatidylethanolamine	LIPID-N-0422	PE(20:1/18:1)	C00350	PE	-1.51195	1.26221	0.00193899	IMA up Compound
Phosphatidylethanolamine	LIPID-N-0388	PE(20:0/18:1)	C00350	PE	-1.44229	1.25187	0.00934002	IMA up Compound
Phosphatidylethanolamine	LIPID-N-0476	PE(16:0/22:4)	C00350	PE	-1.40223	1.25956	0.000128849	IMA up Compound
Phosphatidylethanolamine	LIPID-N-0502	PE(22:4/18:1)	C00350	PE	-1.39885	1.2578	2.35555e-05	IMA up Compound
Phosphatidylethanolamine	LIPID-N-0448	PE(20:2/16:1)	C00350	PE	-1.37765	1.22637	0.0069241	IMA up Compound
Phosphatidylethanolamine	LIPID-N-0451	PE(20:1/18:2)	C00350	PE	-1.25314	1.24608	0.000312014	IMA up Compound
Phosphatidylethanolamine	LIPID-N-0423	PE(20:0/18:2)	C00350	PE	-1.21905	1.25143	0.00371613	IMA up Compound
Phosphatidylethanolamine	LIPID-N-0484	PE(20:1/20:3)	C00350	PE	-1.15181	1.17289	0.00366903	IMA up Compound
Phosphatidylethanolamine	LIPID-N-0458	PE(20:0/20:3)	C00350	PE	-1.10366	1.25318	6.27935e-05	IMA up Compound
Phosphatidylethanolamine	LIPID-N-0453	PE(20:2/18:1)	C00350	PE	-1.10245	1.18524	0.0295642	IMA up Compound
Phosphatidylethanolamine	LIPID-P-0636	PE(22:6/20:1)	C00350	PE	-1.00396	1.20714	0.0403034	IMA up Compound
Phosphatidylethanolamine	LIPID-N-0408	PE(18:2/16:0)	C00350	PE	-1.00293	1.26258	1.1222e-05	IMA up Compound
Phosphatidylethanolamine	LIPID-N-0441	PE(18:1/18:2)	C00350	PE	-0.995654	1.25836	0.000806293	IMA up Compound
Phosphatidylethanolamine	LIPID-N-0415	PE(20:1/16:1)	C00350	PE	-0.961504	1.24836	0.00254898	IMA up Compound
Phosphatidylethanolamine	LIPID-N-0406	PE(18:1/16:1)	C00350	PE	-0.955177	1.26381	2.53958e-05	IMA up Compound
Phosphatidylethanolamine	LIPID-N-0409	PE(18:1/18:1)	C00350	PE	-0.950871	1.26244	7.73729e-05	IMA up Compound
Phosphatidylethanolamine	LIPID-N-0394	PE(20:0/20:1)	C00350	PE	-0.918161	1.15664	0.0055075	IMA up Compound
Phosphatidylethanolamine	LIPID-N-0396	PE(22:0/18:1)	C00350	PE	-0.89818	1.22281	0.002053	IMA up Compound
Phosphatidylethanolamine	LIPID-N-0473	PE(18:1/20:3)	C00350	PE	-0.896621	1.20474	0.00266925	IMA up Compound
Phosphatidylethanolamine	LIPID-N-0467	PE(18:2/18:2)	C00350	PE	-0.885632	1.15822	0.00939916	IMA up Compound
Phosphatidylethanolamine	LIPID-N-0429	PE(22:0/18:2)	C00350	PE	-0.846533	1.21097	0.0234554	IMA up Compound
Phosphatidylethanolamine	LIPID-P-0618	PE(22:1/20:3)	C00350	PE	-0.842022	1.2533	0.00218822	IMA up Compound
Phosphatidylethanolamine	LIPID-N-0500	PE(20:3/18:2)	C00350	PE	-0.827478	1.14233	0.0134438	IMA up Compound
Phosphatidylethanolamine	LIPID-N-0533	PE(20:5/20:1)	C00350	PE	-0.819119	0.974247	0.0432471	IMA up Compound
Phosphatidylethanolamine	LIPID-N-0390	PE(16:1/22:0)	C00350	PE	-0.813272	1.21951	0.016645	IMA up Compound
Phosphatidylethanolamine	LIPID-N-0380	PE(20:1/16:0)	C00350	PE	-0.785938	1.22749	0.00101541	IMA up Compound
Phosphatidylethanolamine	LIPID-P-0606	PE(18:1/22:2)	C00350	PE	-0.742361	1.20299	0.0316816	IMA up Compound
Phosphatidylethanolamine	LIPID-N-0382	PE(18:1/18:0)	C00350	PE	-0.731051	1.25589	0.00295407	IMA up Compound
Phosphatidylethanolamine	LIPID-P-0617	PE(18:0/22:4)	C00350	PE	-0.726149	1.2283	0.0019547	IMA up Compound
Phosphatidylethanolamine	LIPID-N-0440	PE(16:1/18:2)	C00350	PE	-0.705987	1.22424	0.00936444	IMA up Compound
Phosphatidylethanolamine	LIPID-N-0413	PE(20:2/16:0)	C00350	PE	-0.671135	1.25725	0.000305594	IMA up Compound
Phosphatidylethanolamine	LIPID-N-0411	PE(18:0/18:2)	C00350	PE	-0.658265	1.26216	0.00196197	IMA up Compound
Phosphatidylethanolamine	LIPID-N-0377	PE(18:1/16:0)	C00350	PE	-0.647334	1.24816	0.000593829	IMA up Compound
Phosphatidylethanolamine	LIPID-N-0373	PE(16:1/16:0)	C00350	PE	-0.644318	1.26264	0.000121314	IMA up Compound
Phosphatidylethanolamine	LIPID-N-0403	PE(16:1/16:1)	C00350	PE	-0.620341	1.11509	0.0345575	IMA up Compound
Phosphatidylethanolamine	LIPID-P-0591	PE(22:2/14:0)	C00350	PE	-0.604062	1.05577	0.0449388	IMA up Compound
Phosphatidylethanolamine	LIPID-N-0527	PE(18:2/20:4)	C00350	PE	-0.588927	1.19367	0.00792606	IMA up Compound
Phosphatidylethanolamine	LIPID-P-0600	PE(18:3/16:0)	C00350	PE	-0.588779	1.22228	0.0056099	IMA up Compound
Phosphatidylethanolamine	LIPID-N-0523	PE(20:5/18:1)	C00350	PE	-0.58237	1.13845	0.0180198	IMA up Compound
Phosphatidylethanolamine	LIPID-P-0637	PE(20:3/20:5)	C00350	PE	-0.570143	1.22751	0.0222385	IMA up Compound
Phosphatidylethanolamine	LIPID-N-0376	PE(14:0/18:1)	C00350	PE	-0.558625	1.13088	0.0175678	IMA up Compound
Phosphatidylethanolamine	LIPID-N-0379	PE(16:1/18:0)	C00350	PE	-0.548401	1.26331	0.0014209	IMA up Compound
Phosphatidylethanolamine	LIPID-P-0585	PE(18:2/14:0)	C00350	PE	-0.52848	1.17281	0.0239947	IMA up Compound
Phosphatidylethanolamine	LIPID-N-0496	PE(18:1/20:4)	C00350	PE	-0.501879	1.24214	0.000434499	IMA up Compound
Phosphatidylethanolamine	LIPID-N-0424	PE(22:2/16:0)	C00350	PE	0.524116	1.1811	0.00663735	PRA up Compound
Phosphatidylethanolamine	LIPID-P-0619	PE(22:4/22:0)	C00350	PE	0.592434	1.15911	0.0237264	PRA up Compound
1-Acyl-sn-glycero-3-phosphocholine	LIPID-N-0130	LPC(20:2/0:0)	C04230	LPC	-1.09439	1.08247	0.0342737	IMA up Compound
1-Acyl-sn-glycero-3-phosphocholine	LIPID-P-0228	LPC(24:0/0:0)	C04230	LPC	1.06456	1.19005	0.0496824	PRA up Compound
1-Acyl-sn-glycero-3-phosphoethanolamine	LIPID-P-0265	LPE(0:0/20:0)	C04438	LPE	-0.929193	1.17655	0.0256596	IMA up Compound
1-Acyl-sn-glycero-3-phosphoethanolamine	LIPID-P-0271	LPE(0:0/20:1)	C04438	LPE	-0.909974	1.07193	0.0273349	IMA up Compound
1-Acyl-sn-glycero-3-phosphoethanolamine	LIPID-P-0272	LPE(0:0/22:1)	C04438	LPE	-0.714859	1.02839	0.0447904	IMA up Compound
11,12-EET	LIPID-N-0017	11,12-EET	C14770	Eicosanoid	-1.3062	1.24006	0.000427302	IMA up Compound
12(13)-EpOME	LIPID-N-0005	12,13-EpOME	C14826	Eicosanoid	-1.46495	1.15988	0.00563301	IMA up Compound
9(10)-EpOME	LIPID-N-0006	9,10-EpOME	C14825	Eicosanoid	-2.66539	1.25272	8.37269e-06	IMA up Compound
